# Supplementary material for: Exploring Lumbar Spine Posture and Movement in Sitting: A Comparison Between Laboratory and Real-World Measures
Source: J Clin Med. 2025 Oct 23;14(21):7518. doi: 10.3390/jcm14217518 (PMC12608425; doi:10.3390/jcm14217518)
Supplement: Supplementary file 1 [file jcm-14-07518-s001.zip]

Archive with 1 entries (1 files):
- jcm-3911172-supplementary.pdf
